# Supplementary material for: Robust muscle force prediction using NMFSEMD denoising and FOS identification
Source: PLoS One. 2022 Aug 3;17(8):e0272118. doi: 10.1371/journal.pone.0272118 (PMC9348655; doi:10.1371/journal.pone.0272118)
Supplement: S1 Dataset — (ZIP) [file pone.0272118.s001.zip]

Archive with 3 entries (3 files):
- dataset_nmfsemd/cre&crth_exp.xlsx
- dataset_nmfsemd/rawsemgdata.xlsx
- dataset_nmfsemd/README_file.txt
