# Supplementary material for: Robust muscle force prediction using NMFSEMD denoising and FOS identification
Source: PLoS One. 2022 Aug 3;17(8):e0272118. doi: 10.1371/journal.pone.0272118 (PMC9348655; doi:10.1371/journal.pone.0272118)
Supplement: S1 Dataset — (ZIP) [file pone.0272118.s001.zip › dataset_nmfsemd/cre&crth_exp.xlsx]

## Sheet: sheet1
0.0831933	0.115859	0.582813	0.601207	0.123083	0.37548	0.250833	nan
0.0893312	0.105578	0.52351	0.542269	0.346664	0.367394	0.321146	nan
0.0527279	0.121373	0.465516	0.60144	0.490061	0.187342	0.316532	0.162323
0.0866662	0.352633	0.565167	0.390735	0.327224	0.357022	0.355612	nan
0.147403	0.431696	0.533642	0.489763	0.254883	0.273063	0.0779476	nan
0.0247437	0.159288	0.48766	0.396176	0.472113	0.557229	0.645208	nan
0.0265445	0.225881	0.453561	0.666508	0.334712	0.425162	0.191149	nan
0.0797351	0.197788	0.630945	0.588342	0.415635	0.122171	0.361166	nan
0.0398727	0.120092	0.420026	0.708447	0.312446	0.133591	0.156576	0.270348
0.116631	0.212515	0.488779	0.361827	0.368173	0.573277	0.585575	nan
0.105248	0.129671	0.48974	0.298214	0.572927	0.620095	0.406366	nan
0.0788922	0.140182	0.342155	0.733539	0.461407	0.325686	0.0480927	0.10943
0.100824	0.183856	0.653032	0.62961	0.37187	0.30257	-0.0300451	nan
0.115285	0.310892	0.397316	0.585973	0.512805	0.237893	0.0987611	nan
0.115537	0.130041	0.624537	0.631425	0.473154	0.274921	0.197619	0.206678
0.0995674	0.130354	0.310903	0.669711	0.254376	0.18003	0.40336	0.0493061
0.0704021	0.282637	0.358638	0.550907	0.5543	0.239732	0.56486	-0.0546784
0.0799644	0.0436835	0.356413	0.307116	0.564335	0.282728	0.291022	0.499158
0.100866	0.146572	0.681343	0.433592	0.487099	0.0574719	0.116552	nan
0.0899433	0.243751	0.670659	0.482048	0.283311	0.331862	nan	nan
0.0474802	0.126299	0.360758	0.582072	0.555818	0.311137	0.135747	0.124269
0.0300099	0.16647	0.644357	0.371497	0.505628	0.410922	0.169729	nan
0.146399	0.523688	0.579579	0.356865	0.374088	0.344771	-0.03829	-0.000847409
0.0604328	0.168077	0.4874	0.634992	0.361876	0.254288	0.25596	nan
