# Supplementary material for: Robust muscle force prediction using NMFSEMD denoising and FOS identification
Source: PLoS One. 2022 Aug 3;17(8):e0272118. doi: 10.1371/journal.pone.0272118 (PMC9348655; doi:10.1371/journal.pone.0272118)
Supplement: S1 Dataset — (ZIP) [file pone.0272118.s001.zip › dataset_nmfsemd/rawsemgdata.xlsx]

## Sheet: S1
0.77991	0.679588	5.91876	48.529
0.93454	0.667272	6.23461	49.407
1.01455	0.469654	6.43947	50.676
1.39417	0.598305	7.52858	51.7
1.58843	0.715098	8.06406	52.627
1.89621	1.24935	9.17152	54.14
2.02646	1.31586	9.03734	54.921
2.27258	1.31679	8.59677	55.945
2.35691	1.25126	7.8653	57.312
2.74509	0.65251	6.37418	58.336
2.71964	0.606911	3.6706	59.8
2.50436	0.572713	3.20396	61.118
2.43737	0.551248	2.97655	62.045
1.89451	0.556459	2.74739	63.362
2.04123	0.564573	3.14491	64.777
1.95826	0.469002	2.9358	65.899
2.08857	0.494487	4.26473	67.412
1.96784	0.577625	6.29688	68.534
1.85894	0.549001	6.86908	69.949
2.49395	0.572582	8.26984	71.413
2.49657	0.470802	7.93344	72.633
2.54737	0.341341	8.80945	74.292
2.28648	0.352234	7.96459	75.658
1.81771	0.354152	7.22266	77.171
1.42427	0.406144	7.10543	78.781
1.34229	0.418062	6.58785	80.05
1.7776	0.407225	8.44684	81.953
1.84863	0.760857	10.0964	82.978
2.24549	1.32634	11.041	84.002
2.27407	1.37018	10.8488	86.344
2.0649	1.38723	10.0342	87.418
1.93466	1.29524	8.13786	89.028
1.42046	0.603894	7.38817	90.785
1.63157	0.672885	6.13767	91.712
1.99272	0.614291	4.96627	93.761
2.15925	0.969884	5.34905	95.03
2.52305	0.97999	5.77431	96.347
2.53901	0.9696	5.64125	98.006
2.0995	0.983674	5.78656	98.885
2.19952	0.813924	5.09778	100.495
1.90883	0.948627	4.93173	101.763
1.71444	0.954282	4.28304	102.495
1.66948	0.904963	5.40174	103.91
1.47947	0.810132	5.58587	104.594
1.11703	0.452377	5.40515	105.862
1.13585	0.512175	5.85523	106.545
1.16562	0.502917	6.37117	107.57
1.21306	0.497936	7.97592	108.644
1.84054	0.472409	9.472	109.083
2.45214	0.323401	10.9664	109.766
2.55449	0.263708	13.1725	111.034
2.72572	0.377654	12.0251	111.327
2.82237	0.372081	11.3127	112.254
2.08574	0.474401	9.38592	113.084
2.0117	0.535813	4.95548	113.474
1.87818	0.565159	4.91018	114.694
1.40068	0.835876	5.05764	115.084
1.31036	1.02522	5.96846	115.621
1.17614	1.0118	6.11219	116.499
0.911936	0.960632	4.90464	116.743
0.855081	0.857144	4.12661	117.573
0.629326	0.541358	3.70514	118.158
0.577003	0.442342	4.72209	118.646
0.648642	0.454638	5.97601	118.988
0.789174	0.391643	8.79572	119.427
1.37491	0.464647	8.99274	119.769
2.09642	0.666606	10.0607	120.208
2.5002	1.41132	10.7234	120.159
2.90308	1.50455	10.0432	120.501
3.2253	1.526	10.2893	120.257
3.84192	1.50172	10.5292	120.208
4.87702	1.31467	10.0667	120.793
4.73841	0.774866	7.77435	120.208
5.34444	0.730429	7.79069	120.11
5.94397	0.744844	5.11969	120.159
6.24148	0.678866	5.00978	119.476
5.58062	0.575371	4.55226	119.525
5.49373	0.659855	5.0369	119.134
4.15342	0.809562	5.23233	118.598
2.35923	0.85949	5.35762	118.549
2.30775	0.870943	5.46382	118.061
2.03781	0.806921	5.22682	117.817
2.13547	0.798369	8.58272	117.378
1.85182	0.680208	10.69	116.89
1.8788	0.950463	14.8306	117.134
3.5494	1.37743	17.6148	116.695
3.92721	1.35952	17.4359	116.792
6.49948	1.33131	16.8976	116.743
7.58244	1.13487	12.7863	115.865
7.19186	0.532844	11.2232	116.304
6.76491	0.458544	7.56863	115.28
5.053	0.57811	5.7464	115.133
6.70758	0.683033	4.58829	115.231
7.79705	0.660472	2.47995	114.011
8.10533	0.676732	2.0281	113.962
8.08558	0.576648	2.26492	113.377
5.49521	0.372385	2.36018	112.401
4.29428	0.409136	3.63127	111.962
2.52449	0.527552	3.87507	110.986
1.58461	0.710597	5.05735	110.449
1.30168	0.741632	6.18719	109.961
1.33956	0.723387	9.97859	109.278
1.2293	0.685075	11.2713	109.278
1.42346	0.515681	12.7959	108.546
1.76453	0.554369	13.0035	108.302
4.20345	0.527439	12.4542	108.692
5.22227	0.546837	11.862	108.156
5.43598	0.517799	10.8154	108.497
5.53082	0.653362	11.0599	108.644
5.18457	0.658882	8.6041	108.156
3.30463	0.630838	8.47776	108.692
2.62621	0.669392	6.13441	108.302
2.45919	0.62784	5.78369	108.107
1.67366	0.564361	4.54778	108.302
1.89854	0.582602	4.57078	107.716
1.81849	0.482424	3.84654	107.668
1.4312	0.426964	3.50766	107.668
1.59815	0.422777	2.40084	106.984
1.6378	0.536043	3.04597	107.228
1.94472	0.679368	3.30892	106.789
2.32083	1.08853	3.92903	107.131
2.33518	1.18324	5.43795	107.131
3.11812	1.15272	7.71886	107.228
3.54716	1.16594	9.47665	107.472
3.48193	0.831906	12.5915	107.326
3.38635	0.939191	12.4475	107.57
3.17637	0.878646	12.3449	108.253
2.44965	0.872557	10.0861	108.156
2.59967	0.760067	6.99925	108.887
2.51666	0.511751	5.66977	109.131
2.34677	0.519247	5.99059	109.034
2.05866	0.540063	6.16492	109.717
1.55174	0.572903	5.77977	109.912
1.60154	0.651519	5.6771	110.449
1.72831	0.902718	4.71167	110.986
2.4292	1.2017	4.43006	111.376
2.95584	1.42539	4.03002	112.254
3.18633	1.43216	4.56135	112.84
3.57928	1.24619	6.73898	113.377
4.08037	1.02524	7.40122	114.352
3.3702	0.630377	7.57705	114.987
3.44663	0.45989	6.89359	116.011
3.05158	0.573498	5.77933	116.695
2.51888	0.538521	5.1006	117.28
2.98251	0.531012	5.85228	118.061
3.19762	0.583276	6.13189	118.549
3.21184	0.654244	8.22697	118.988
3.28454	0.925528	8.47999	119.866
2.80527	0.917601	7.71712	120.208
2.20265	0.93486	7.01174	120.842
1.8766	0.825348	3.87248	121.769
1.61038	0.559388	3.725	122.062
1.36653	0.560671	3.53306	122.989
1.31281	0.793666	5.14121	123.428
1.88911	1.09123	5.71388	124.111
2.20288	1.09689	9.16567	125.136
2.20958	1.09167	11.8116	125.429
2.1473	0.975754	14.771	126.454
1.68612	0.539065	14.7771	127.185
1.52744	0.578998	16.2546	127.332
1.74086	0.582825	14.6837	128.161
2.00723	0.607533	14.8108	128.454
2.1201	0.742638	15.1348	128.893
2.13221	0.829751	16.6358	129.235
1.89659	0.814979	15.8538	129.284
1.8483	0.81068	15.0387	129.381
1.62567	0.699761	12.0659	129.43
1.71346	0.477528	7.61091	129.137
1.69509	0.424997	5.22382	129.576
1.76621	0.403562	1.67763	129.04
1.781	0.627808	3.40625	129.332
1.54814	0.831777	3.78112	129.235
1.25253	1.00091	7.58249	129.088
0.83307	1.01161	10.3574	129.137
0.794126	0.940791	12.3115	128.796
0.924305	0.754176	12.7493	128.405
0.862113	0.484347	14.9376	128.796
1.02359	0.386046	14.9986	128.357
1.30885	0.391762	16.0437	128.357
2.2166	0.39842	18.5242	128.357
4.06561	0.344107	16.7491	127.576
4.64061	0.478248	16.4426	127.917
4.65424	0.499434	11.9359	127.381
4.25627	0.569078	8.972	126.893
3.46882	0.573111	5.65274	127.185
3.00994	0.490809	4.99504	126.405
2.42576	0.455425	5.88645	126.6
2.47463	0.545982	6.70262	126.21
1.97854	0.53259	9.67571	125.624
1.48096	0.541616	11.299	125.722
0.881859	0.516889	14.8692	125.185
0.849194	0.511444	15.6429	125.087
0.419939	0.462124	15.0079	124.892
0.545908	0.626925	13.1232	124.404
0.777745	0.770284	10.4953	124.355
1.6342	0.731509	10.5207	123.721
2.91541	0.747812	16.4247	123.282
3.39031	0.758192	18.2194	123.428
3.71105	0.730085	20.2628	123.087
4.03476	0.741973	19.6235	122.892
5.31418	0.756164	15.5415	122.94
5.84164	0.634085	13.3635	122.452
5.67012	0.667672	6.58231	122.843
5.55711	0.671723	4.06787	122.306
3.97377	0.66151	2.70423	122.013
1.74864	0.635262	2.60698	122.306
1.19634	0.510082	2.38688	121.769
1.19741	0.566515	3.52593	121.964
1.21613	0.688797	3.85847	122.16
1.0804	0.781207	8.06472	121.672
0.915948	0.681809	11.8878	122.16
0.989211	0.678186	15.9317	121.818
1.00369	0.463845	17.7845	121.867
1.07243	0.390498	17.135	122.111
1.25862	0.36321	17.1108	121.623
1.7485	0.384624	11.8958	121.769
2.84771	0.491516	10.7404	121.574
3.87755	0.534814	9.84426	121.33
8.0324	0.512445	10.4198	121.428
9.53284	0.496894	8.69535	121.037
9.7639	0.60209	8.64259	120.989
9.3342	0.747482	6.54276	120.793
6.94778	1.04106	6.00087	120.354
4.54307	1.18326	5.39985	120.452
2.31343	1.28738	6.98011	119.964
1.59316	1.28617	7.68757	119.915
1.51428	1.11216	11.0256	120.061
1.54919	0.865681	14.2963	119.622
1.39377	0.769542	19.1823	119.817
1.57831	0.795109	22.1467	120.11
1.94173	0.716687	22.3487	119.671
2.22034	0.723721	21.7535	119.964
2.46876	0.760841	16.5201	119.622
2.26735	0.713346	13.384	119.525
3.60919	0.454837	7.37032	119.915
4.4667	0.529026	5.71956	119.427
5.12469	0.602572	3.95297	119.525
5.24289	0.6336	4.97296	119.622
4.60928	0.818631	4.87773	119.134
3.85405	0.761919	4.65873	119.378
3.32584	0.742806	5.55307	119.134
3.10177	0.800444	5.12588	118.842
3.03526	0.700825	7.71888	118.89
3.05245	0.684227	9.4251	118.549
2.61254	0.821223	12.2138	118.695
1.41159	0.72506	11.8965	118.793
0.914063	0.655288	11.7141	118.451
0.825035	0.63611	10.5949	118.89
1.18554	0.497375	10.9753	118.939
1.2482	0.627331	13.3353	119.086
1.5836	0.83473	13.5271	119.33
1.972	0.851495	13.4152	119.183
2.40204	0.845251	12.414	119.525
2.81326	0.861765	6.44249	119.134
2.90178	0.753856	5.00036	119.232
3.29721	0.669136	4.03099	119.622
3.15174	0.678986	3.9593	119.183
3.21932	0.692121	3.70656	119.525
3.60581	0.814623	3.62535	119.525
3.2056	1.00255	3.35604	119.33
2.97534	1.00387	3.4196	119.817
2.98284	0.973943	4.00131	119.72
3.05173	0.990592	4.0658	119.915
2.33496	0.830034	4.36243	120.452
2.05947	0.629695	5.49303	120.598
1.7522	0.618352	7.94988	121.379
1.07062	0.505377	15.4152	121.818
1.08144	0.603422	18.5195	121.964
1.13118	0.555798	20.5917	122.648
1.63427	0.724927	20.3523	122.794
2.54322	0.909074	16.998	123.087
4.18577	0.929938	15.2402	123.331
5.35653	0.864704	16.8758	123.135
5.85392	0.792524	17.5316	123.526
5.68419	0.614365	18.8712	123.135
4.74623	0.575726	18.1278	123.135
3.14183	0.735508	14.3063	123.526
2.50204	0.780568	11.7294	123.233
1.83435	0.889397	7.27568	123.819
1.92601	0.8353	7.25998	123.916
1.98142	0.771751	6.27213	124.014
2.11109	0.692612	5.83968	124.551
2.06947	0.585033	7.77284	124.599
1.76275	0.560406	8.45397	124.99
1.64041	0.513392	13.6895	125.624
2.14907	0.471982	15.8884	125.77
2.07577	0.398655	18.4876	126.649
2.11402	0.500782	20.7075	127.185
2.13073	0.576614	17.996	127.332
1.70542	0.719566	16.5232	128.161
2.43321	0.929725	11.2792	128.552
2.43017	0.908483	7.55295	128.747
2.38639	0.881196	4.37497	129.576
2.27781	0.791299	4.48696	129.625
1.78541	0.445943	3.84083	130.211
1.80394	0.579315	4.92971	130.503
2.10108	0.712794	6.80834	130.601
2.13118	0.728536	8.51122	131.333
2.12481	0.735828	11.5645	131.577
1.80461	0.863549	12.8476	132.114
0.986257	0.940797	16.2232	132.699
0.938404	0.927495	15.3593	132.943
0.951116	0.936424	14.2629	133.87
1.24856	0.892725	12.1893	134.065
1.91633	0.530254	8.37396	134.407
2.00168	0.416937	6.93518	135.334
2.59894	0.425372	6.65109	135.578
3.5979	0.459294	7.37659	136.505
3.41803	0.476589	6.40281	137.384
3.58794	0.524893	7.59004	137.53
3.57031	0.632696	7.85229	138.408
2.75751	0.651013	7.2614	138.994
2.17553	0.677266	7.25731	139.482
1.69303	0.653061	6.20811	140.458
1.43944	0.574579	6.03414	140.75
1.29563	0.661465	6.27876	141.433
1.18208	0.883245	6.55886	142.165
0.823418	0.946762	9.13643	142.556
0.998287	0.939287	10.1305	143.434
1.13867	0.861796	20.081	143.873
1.05889	0.625874	22.77	144.556
1.08885	0.558336	29.902	144.995
1.55773	0.505304	31.6581	145.483
2.7167	0.468771	33.0037	146.362
3.22344	0.464298	31.8871	146.508
3.36267	0.441716	24.9135	147.045
3.85185	0.643309	23.004	147.923
3.44202	0.641257	14.7694	148.167
3.7221	0.752812	13.1913	148.948
3.74632	0.766509	13.428	149.533
5.20448	0.594388	14.8246	149.875
5.4706	0.703839	13.7272	150.46
5.31853	0.67825	13.2289	150.656
4.94142	1.07496	8.93672	150.851
3.31089	1.22055	10.0146	151.485
1.62904	1.20172	9.88445	151.29
1.69802	1.3319	14.0212	151.729
1.66841	1.22434	14.5217	151.875
1.0279	0.891411	22.5538	151.827
1.06348	0.961074	27.6005	152.315
1.48907	0.947247	31.7406	152.51
1.89086	1.03269	33.1056	152.656
2.12931	1.03231	30.1891	152.998
2.56898	0.936041	27.3318	152.949
2.89569	0.898726	18.1558	153.339
3.04594	0.492484	15.9991	153.144
3.12206	0.539263	12.3566	153.144
2.84837	0.600211	11.5441	153.291
2.81888	0.535769	6.78867	153.388
2.76384	0.503196	4.25427	153.583
2.71136	0.534574	4.29167	153.778
2.65389	0.494672	4.66626	153.437
2.41187	0.649053	7.72131	153.778
1.66031	0.822485	8.36274	153.583
1.16469	0.882481	10.8475	153.583
1.15494	0.801772	14.1638	153.925
1.02756	0.722199	20.3555	153.437
1.45804	0.539502	21.3431	153.778
1.55259	0.477194	20.7332	153.876
2.36269	0.326515	18.5787	153.535
3.03939	0.306424	12.2271	154.169
4.92449	0.319983	11.052	153.827
5.4026	0.302644	10.4071	153.974
5.99227	0.622818	14.859	153.827
7.11844	1.05931	16.3842	153.339
6.36763	1.10273	17.2446	153.486
6.34558	1.11741	16.5816	152.851
5.30461	1.08563	13.7023	152.51
2.87665	1.02166	11.6193	152.168
1.71406	1.18802	4.19224	151.583
1.22421	1.24236	4.02102	151.485
1.18429	1.33624	3.6457	150.997
1.20527	1.64715	3.25167	150.656
1.08282	1.52819	4.93596	150.607
0.936336	1.65525	9.36684	149.973
0.913954	1.58922	13.0639	149.826
0.972714	1.29096	19.9509	150.119
1.12978	1.19393	25.2709	149.533
1.48389	0.638725	27.0353	149.875
1.93803	0.583291	28.4378	149.729
3.96005	0.820678	25.3996	149.241
5.06869	0.82278	22.7192	149.68
5.61306	0.818713	22.2235	148.997
5.54623	0.80975	22.2121	148.704
4.85534	0.663322	21.0694	148.362
4.42871	0.642305	20.7928	147.679
3.58922	0.635615	16.654	147.484
3.77008	0.566805	14.6979	147.142
3.70814	0.440284	11.0016	146.703
3.7098	0.691727	10.4999	146.703
2.85242	0.783472	8.11503	146.362
2.01167	0.8406	6.22914	146.508
1.95905	0.861202	5.10768	146.459
2.05439	0.882188	5.00999	146.167
1.95341	0.82975	7.52833	146.752
1.94945	1.09959	7.72259	146.362
1.93699	1.20697	9.09295	146.508
1.64098	1.2379	8.41663	147.24
2.05648	1.14244	9.74575	147.142
1.87814	0.889691	15.698	147.484
1.9125	0.692659	18.0835	147.874
2.6309	0.577126	24.0012	147.484
3.31324	0.646608	24.4223	148.118
3.57871	0.735164	22.97	147.923
3.56757	0.686792	19.0477	147.923
3.31761	0.730098	12.3651	148.411
2.06404	0.7574	13.93	147.874
2.05474	0.631927	13.579	148.411
2.32627	0.65342	15.1862	148.411
2.39194	0.645539	15.2637	148.265
2.46548	0.498882	13.5052	148.46
2.43964	0.606144	12.8851	148.216
1.70613	0.524486	10.9251	148.509
1.3642	0.606363	12.3624	148.655
1.28967	0.757736	15.5682	148.509
1.25945	1.04638	18.1442	148.948
1.8715	1.15371	25.4579	148.753
2.52169	1.10546	27.8565	148.801
2.58648	1.05222	28.785	149.436
3.70613	0.577977	27.2375	149.045
3.86693	0.421239	23.1644	149.485
3.81722	0.552155	21.8509	149.533
4.42076	0.540498	16.8004	148.997
4.67583	0.608429	16.6886	149.485
4.68972	0.5785	17.3779	149.094
4.85012	0.55718	14.8689	149.094
4.33143	0.565512	14.9785	149.241
3.23449	0.660273	13.9509	148.801
2.48033	0.670504	10.7134	149.045
1.77614	0.676534	10.5137	148.899
1.35171	0.695352	8.3619	148.899
1.29539	0.802851	7.5812	149.241
1.28361	0.896363	6.4258	149.045
0.959666	0.86618	7.09612	149.143
0.953986	0.814303	7.04667	149.338
1.08404	0.784983	7.24082	149.143
1.11914	0.629766	8.68974	149.436
1.69634	0.617491	9.21787	149.289
2.36984	0.568309	17.3138	148.85
2.78566	0.495863	20.7151	149.192
2.77468	0.421925	27.7971	148.655
2.56319	0.550247	30.8273	148.655
1.8688	0.606186	29.8731	148.801
1.68656	0.585846	29.2773	148.118
1.10651	0.629462	21.1306	148.411
1.54062	0.537113	17.6138	148.216
1.65813	0.673324	11.4943	148.216
1.60838	1.00651	7.18711	148.411
1.92793	1.30538	5.01975	148.216
1.71924	1.35076	4.8111	148.265
1.53446	1.27426	6.07949	148.362
1.52108	1.23834	6.31895	148.07
1.60899	1.01083	7.2786	148.411
1.53926	0.815398	7.19318	148.167
1.74614	1.03922	6.61096	148.216
1.88262	0.968521	7.27658	148.411
1.91228	0.928098	9.74925	147.923
1.83104	0.767543	14.1705	148.216
2.31229	0.374132	14.426	147.923
2.50371	0.417183	16.1631	147.679
2.77449	0.474708	15.0704	147.923
3.11416	0.535699	14.5263	147.63
2.79646	0.652629	12.7822	147.923
2.71062	0.715677	11.1418	148.118
2.57157	0.700779	9.67685	147.777
2.26664	0.720858	5.42006	148.118
1.93749	0.606039	3.7871	148.118
1.85853	0.703571	3.41009	148.411
1.21526	0.898329	4.47873	148.557
0.791895	0.92621	11.4837	148.46
0.610554	0.954422	15.3204	148.948
0.533535	0.835065	19.2187	148.46
0.584151	0.733007	24.0504	148.704
0.65684	0.774049	24.5544	149.192
1.1122	0.767674	24.3836	148.753
1.49033	0.785274	21.2597	149.192
1.74088	0.604542	18.9266	149.387
2.85995	0.58706	16.1214	149.387
3.81796	0.517721	13.4921	149.485
3.81582	0.492738	11.2204	149.289
4.85059	0.638287	9.0202	149.143
4.40714	0.68147	6.85275	149.387
3.89476	0.863984	6.11278	148.948
3.41727	0.977882	5.0826	149.045
1.55633	1.00106	6.45396	148.899
1.01088	0.905922	8.85373	148.606
0.831636	0.912152	10.3083	148.801
0.797602	0.762753	10.447	148.265
0.722633	0.752493	10.9701	148.606
0.730447	0.681349	11.0727	148.362
0.629236	0.58436	12.3067	148.07
0.588233	0.531738	11.3414	148.411
0.69403	0.35611	11.2683	147.679
0.805686	0.280623	10.737	147.63
0.898971	0.359983	7.44469	147.874
1.84942	0.386286	7.3282	147.435
2.16534	0.371095	6.94284	147.63
3.16972	0.474519	8.3199	147.582
3.4386	0.611966	9.82037	146.898
3.44255	0.654255	12.2401	147.094
