# Supplementary material for: Robust muscle force prediction using NMFSEMD denoising and FOS identification
Source: PLoS One. 2022 Aug 3;17(8):e0272118. doi: 10.1371/journal.pone.0272118 (PMC9348655; doi:10.1371/journal.pone.0272118)
Supplement: S1 Dataset — (ZIP) [file pone.0272118.s001.zip › dataset_nmfsemd/README_file.txt]

rawsemgdata.xlsx：Several groups of data are provided for sEMG signal noise reduction and muscle strength prediction. 
The first three columns are sEMG data (three channels), and the last column is the corresponding grip strength signal.

cre&crth_exp.xlsx：Thirty sets of correlation experimental results provide the basis for the selection of parameters cr_th 
and cr_e in NMFSEMD denoising algorithm.
